# Supplementary material for: The impact of neonatal intensive care unit antibiotics on gut bacterial microbiota of preterm infants: a systematic review
Source: Front Microbiomes. 2023 Jul 28;2:1180565. doi: 10.3389/frmbi.2023.1180565 (PMC12993575; doi:10.3389/frmbi.2023.1180565)
Supplement: Supplementary Table 2 — Demographic, antibiotic, and taxonomic characteristics of the 21 selected studies. The data collected herein include author, year of publication, country, study design, study size (n), prescribed antibiotics, antibiotic-exposed group (n), controls (n), stool samples sequenced, follow-up time, length of treatment, 16S rRNA target, sequencing platform, α-diversity, and microbial taxa (phylum, family, genus, species). PT = preterm infants. [file Table_2.xlsx]

## Sheet: Sheet1
	Supplementary table 1. Demographic, antibiotic and taxonomic characteristics of 21 selected studies.
	Author & year	Country	Study design	PT Infants(n)	Mean gestation (wk)	Birthweight(g)	Antibiotic (n)	Control (n)	samples (n)	Sequences (n)	Target	Sequencing platform	Antibiotic																													Phyla				Family
													Vancomycin	Piperacillin	Tazobactam	Gentamicin	Ampicillin	Ekvacillin	1st gen cephalosporin	2nd gen cephalosporin	3rd gen cephalosporin	Clarithromycin	Cefazolin	Cefuroxime	Amoxicillin	Ceftazidime	Cefotaxime	Erythromycin	Piperacillin-Sulbactam	Cefoperazone-Sulbactam	Gentamycin-Clindamycin	Teichomycin	Clindamycin	Meropenem	Metronidazole	Benzyl penicillin	Teicoplanin	Oxacillin	Penicillin-Moxalactam	Piperacillin-Tazobactam	Ticarcillin-Clavulanate	Bacteroidetes	Firmicutes	Actinobacteria	Proteobacteria	Enterobacteriaceae	Comamonadaceae	Staphylococcaceae	Streptococcaceae
1	Russell et al., 2021	Norway	Clinical Trial	91	29	1237	77	14	7	656	V3-V4	Illumina Miseq	Yes	Yes
2	Korpela et al., 2018	Norway	Clinical Trial	45	26	830	NA	NA	6	262	V1-V3	Illumina Miseq	Yes			Yes	Yes	Yes	Yes				Yes
3	Jia et al., 2020	China	Cohort	91	31.8	1588	NA	NA	7	558	V3-V4	Illumina Miseq										Yes
4	Zou et al., 2018	China	Cohort	28	32.5	1777	NA	NA	2	48	V3-V4	Illumina Miseq											Yes	Yes																		Reduced
5	Zwittink et al., 2018	Netherlands	Cohort	15	35	2871	6	9	6	95	V3-V5	Roche 454													Yes	Yes																				Reduced
6	Dardas et al., 2014	USA	Cohort	27	29.2	1339	NA	NA	2	54	V1-V3	Roche 454	Yes			Yes	Yes						Yes				Yes	Yes														Increased	Increased	Increased	Increased
7	Lu et al., 2020	China	Cohort	16	35.2	2496	6	10	3	47	V4	Illumina Novaseq		Yes	Yes									Yes					Yes	Yes												Reduced
8	Arboleya et al., 2015	Spain	Cohort	40	29.6	1800	27	13	4	160	V3-V4	Ion Torrent	Yes			Yes	Yes														Yes	Yes	Yes											Reduced		Increased	Reduced	Reduced	Reduced
9	Zwittink et al., 2020	Netherlands	Cohort	63	34.2	2406	35	28	5	263	V3-V4	Illumina Miseq													Yes	Yes																Increased				Increased		Increased	Reduced
10	Gibson et al., 2016	USA	Cohort	84	25	790	51	33	3	401	V4	Illumina Miseq & Shotgun															Yes							Yes							Yes
11	Liu et al., 2019	China	Cohort	24	29	1416	7	17	8	192	V3-V4	Illumina Miseq															Yes								Yes					Yes									Increased
12	Barrett et al., 2013	Ireland	Cohort	10	31	1481	9	1	2	20	V4	Roche 454				Yes											Yes									Yes	Yes									Increased
13	Ravi et al., 2017	USA	Cohort	62	29.1	1169	23	39	3	160	V3-V4	Illumina Miseq & Shotgun	Yes			Yes	Yes																													Increased
14	Greenwood et al., 2014	USA	Cohort	74	31	1305	61	13	3	239	V3-V5	Roche 454				Yes	Yes																													Increased
15	Lindberg et al., 2020	USA	Cohort	10	25.2	680	5	5	3	29	V4	Illumina Miseq	Yes			Yes	Yes				Yes					Yes	Yes			Yes				Yes
16	Wandro et al., 2018	USA	Cohort	32	27	1095	NA	NA	2	77	V3-V4	Illumina Miseq	Yes	Yes		Yes	Yes						Yes				Yes											Yes								Increased
17	D’Agata et al., 2019	USA	Cohort	29	27.6	1075	NA	NA	7	116	V4	Illumina Miseq
18	Zhu et al., 2017	China	Cohort	36	34.4	2138	24	12	2	72	V3-V4	Illumina Miseq																											Yes	Yes									Increased
19	Hourigan et al., 2018	USA	Cohort	32	31.4	1481	14	18	2	64	V3-V4	Illumina HiSeq	Yes			Yes	Yes		Yes	Yes	Yes		Yes	Yes		Yes	Yes			Yes										Yes						none		none
20	Drell et al., 2014	Estonia	Cohort	50	26.64	886	NA	NA	3	118	V1-V4	Roche 454				Yes	Yes																			Yes										Increased		Increased
21	d’Haens et al., 2019	Netherlands	Cohort	19	28.3	1246	14	5	2	38	V3-V4	Illumina Miseq	Yes																																		Reduced
[truncated: 19 more columns]
